# Supplementary material for: A characterization of postzygotic mutations identified in monozygotic twins
Source: Hum Mutat. 2018 Jul 18;39(10):1393–401. doi: 10.1002/humu.23586 (PMC6175188; doi:10.1002/humu.23586)
Supplement: Supplementary file 2 — Supp Table S3: Number of putative mosaic mutations, dependent on the minimum difference in allelic ratio at a locus. Threshold: difference in allelic ratio at a locus. #matching loci = the number of loci where the allelic ratio is highest for the same co‐twin according to both sequencing platforms. P = the P‐value from testing whether the number of matching loci is more than 50% (standard binomial test). ci_lower and ci_upper are the 95% confidence intervals of the binomial tests. An allelic ratio difference threshold of 0.25 was chosen for selection of the set of putative post‐zygotic mutations for further analysis. [file HUMU-39-1393-s002.xlsx]

## Sheet: Sheet1
Supp Table S3: Number of putative mosaic mutations, dependent on the minimum difference in allelic ratio at a locus.
Threshold: difference in allelic ratio at a locus. #matching loci = the number of loci where the allelic ratio is highest for the same co-twin according to both sequencing platforms.
P = the P-value from testing whether the number of matching loci is more than 50% (standard binomial test). ci_lower and ci_upper are the 95% confidence intervals of the binomial tests.
An allelic ratio difference threshold of 0.25 was chosen for selection of the set of putative post-zygotic mutations for further analysis.
	Filtering		40-year-old twin pair										100-year-old twin pair
			13X				Overlap (13X-40X)	40X					13X				Overlap (13X-40X)	40X
			Twin1		Twin2			Twin1		Twin2			Twin1		Twin2			Twin1		Twin2
	Total number of variants called		1369257113		1370429176			1373628972		1373162710			1370907168		1370521672			1373270437		1372638539
	Sites removed that were homozygous-reference in both co-twins		1613056		1613056			1650842		1650842			1657351		1657351			1644977		1644977
	Merging of twins and only allowing the same alternative allele		1612999				1487660	1650835					1657299				1541593	1644967
	Deletion of sites without any difference in alternative read ratio		1011028				881298	1008007					1024676				905864	994997
	Additional filtering:							Enrichment testing of identified loci, 40-year-old twin pair										Enrichment testing of identified loci, 100-year-old twin pair
	Allelic ratio difference threshold	Clear-call filter	# identified mosaic mutations	# matching loci with same direction of effect in 13X and 40X data	Percentage of matching loci	Binomial test P-value for # matching sites	ci_lower,ci_upper	%regulatory element / P-value*		%DNMT3A / enrichment P-value*	%TET2 / enrichment P-value*	N overlap 40-year-old twin pair / 100-year-old twin pair	# identified mosaic mutations	# matching loci with same direction of effect in 13X and 40X data	Percentage of matching loci	Binomial test P-value for # matching sites	ci_lower,ci_upper	%regulatory element / P-value*		%DNMT3A / enrichment P-value*	%TET2 / enrichment P-value*
	0	No	881298	441337	0.5008	0.143	0.4997,0.5018	9.51		0.0025	0.0034	287240	905864	455290	0.5026	7.272e-07	0.5016,0.5036	9.48		0.0044	0.003
	0	Yes	226945	116238	0.5122	3.719e-31	0.5101,0.5142	9.12 / 1**		0.0040 / 0.0233**	0.0035 / 0.2607**	18610	225010	116344	0.5171	6.358e-59	0.515,0.5191	9.09 / 1**		0.0031 / 0.7086**	0.0062 / 0.0002**
	0.05	No	469216	234859	0.5005	0.4645	0.4991,0.502	2.24 / 1		0.0006 / 0.9928	0.0015 / 0.2074	79908	476436	240129	0.504	3.099e-08	0.5026,0.5054	2.17 / 1		0.0008 / 0.8454	0.0021 / 0.5162
	0.05	Yes	110636	57387	0.5187	1.604e-35	0.5158,0.5216	9.5 / 1.99e-36		0.0027 / 0.6090	0.006 / 0.0023	4210	107548	56561	0.5259	8.571e-65	0.5229,0.5289	9.60 / 1.99e-45		0.0037 / 0.1584	0.009 / 0.0031
	0.1	No	204718	102388	0.5001	0.8997	0.498,0.5023	2.04 / 1		0.0005 / 0.9969	0.0035 / 0.5791	15353	205487	104307	0.5076	5.344e-12	0.5054,0.5098	2.02 / 1		0 / 1	0.0015 / 0.9898
	0.1	Yes	40470	21188	0.5235	2.765e-21	0.5187,0.5284	10.32 / 2.15e-83		0.0025 / 0.7717	0.0099 / 0.0220	626	38232	20547	0.5374	1.588e-48	0.5324,0.5424	10.84 / 2.91e-109		0 / 1	0.0078 / 0.3325
	0.15	No	77823	38874	0.4995	0.7908	0.496,0.503	2.19 / 1		0 / 1	0.0013 / 0.9055	2545	77661	39539	0.5091	3.749e-07	0.5056,0.5126	2.13 / 1		0 / 1	0 / 1
	0.15	Yes	13052	6959	0.5332	3.615e-14	0.5246,0.5418	13.05 / 2.78e-66		0 / 1	0.0077 / 0.3607	135	12221	6637	0.5431	1.699e-21	0.5342,0.5519	13.53 / 7.93e-75		0 / 1	0 / 1
	0.2	No	25528	12792	0.5011	0.7307	0.4949,0.5072	3.07 / 1		0 / 1	0.0035 / 0.5738	429	25527	13037	0.5107	0.000632	0.5046,0.5169	3.04 / 1		0 / 1	0 / 1
	0.2	Yes	4332	2412	0.5568	8.151e-14	0.5418,0.5717	18.12 / 1.75e-80		0 / 1	0.0231 / 0.1404	49	4135	2338	0.5654	4.119e-17	0.5501,0.5806	18.74 / 1.06e-86		0 / 1	0 / 1
	0.25	No	7936	3917	0.4936	0.2569	0.4825,0.5046	5.57 / 1		0 / 1	0.0126 / 0.2404	90	8031	4111	0.5119	0.03399	0.5009,0.5229	5.58 / 1		0 / 1	0 / 1
	0.25	Yes	1720	983	0.5715	3.274e-09	0.5477,0.595	25.68 / 5.35e-91		0 / 1	0.0581 / 0.0586	19	1739	1038	0.5969	6.355e-16	0.5734,0.6201	25.75 / 5.71e-93		0 / 1	0 /1
	0.3	No	2857	1433	0.5016	0.881	0.4831,0.5201	10.81 / 5.57e-4		0 / 1	0 / 1	31	2921	1475	0.505	0.6044	0.4867,0.5233	10.68 / 9.53e-4		0 / 1	0 / 1
	0.3	Yes	964	553	0.5737	5.388e-06	0.5417,0.6051	32.03 / 6.36e-89		0 / 1	0 / 1	11	993	576	0.5801	5.055e-07	0.5487,0.611	31.39 / 1.33e-87		0 / 1	0 /1
	*Fisher's exact test, compared to their respective 'null-set', with (N=226945) or without (N=881298) clear-call filter
	**Fisher's exact test, compared to the 'null-set' without clear-call filter
